# Supplementary material for: Marital status, widowhood duration, gender and health outcomes: a cross-sectional study among older adults in India
Source: BMC Public Health. 2016 Sep 30;16:1032. doi: 10.1186/s12889-016-3682-9 (PMC5045657; doi:10.1186/s12889-016-3682-9)
Supplement: Additional file 1: — Multilevel linear and logistic regression that estimates the relationships between explanatory variables and outcomes. (XLSX 56 kb) [file 12889_2016_3682_MOESM1_ESM.xlsx]

## Sheet: Linear Models Men - Full Supp
Supplemental Table 1. Multilevel linear regression estimates of the associations between marital status and self-reported health, psychological distress, and cognitive ability, separately among men aged 60+ years in India in 2011.
	Self-Rated Health				Psychological Distress				Cognitive Ability
	Model 3				Model 3				Model 3
	b	95% CI		p-value	b	95% CI		p-value	b	95% CI		p-value
Marital Status
Currently Married
Widowed 0 to 4 years	0.09785	-0.0387032	0.234403	0.1602	-0.2169	-0.674364	0.240564	0.3527	-0.1274	-0.343392	0.088592	0.2477
Widowed 5 to 9 years	-0.1147	-0.261563	0.0321628	0.126	-0.08919	-0.581738	0.403358	0.7226	-0.2409	-0.472376	-0.009424	0.0415
Widowed 10+ years	0.006438	-0.108751	0.121627	0.9128	0.228	-0.15812	0.61412	0.2472	-0.182	-0.364692	0.0006916	0.0509
Age
60-64
65-69	0.1215	0.0505872	0.192413	0.0008	0.1531	-0.084844	0.391044	0.207	-0.1259	-0.238071	-0.0137292	0.0278
70-74	0.1156	0.0324764	0.198724	0.0064	0.4075	0.128396	0.686604	0.0042	-0.3163	-0.447738	-0.184862	<.0001
75-79	0.2809	0.174315	0.387485	<.0001	0.7744	0.417092	1.13171	<.0001	-0.6425	-0.810942	-0.474058	<.0001
80+ years	0.4099	0.301767	0.518033	<.0001	1.2935	0.9309	1.6561	<.0001	-0.9297	-1.10065	-0.758749	<.0001
Children living in household
No
Yes	0.04588	-0.0180944	0.109854	0.16	0.1452	-0.069812	0.360212	0.1855	-0.08835	-0.190172	0.013472	0.0891
Caste
Scheduled Caste
Schedule Tribe	-0.1205	-0.27095	0.0299496	0.1167	-0.1667	-0.681984	0.348584	0.526	0.07931	-0.15589	0.31451	0.5086
Other Backward Caste	-0.0317	-0.119449	0.0560492	0.4789	0.06689	-0.230246	0.364026	0.659	0.06961	-0.0685896	0.20781	0.3236
None of them	-0.1152	-0.199872	-0.030528	0.0077	0.0117	-0.27544	0.29884	0.9363	0.04089	-0.0925076	0.174288	0.548
work status
No
Yes	-0.2334	-0.296355	-0.170445	<.0001	-0.7161	-0.928172	-0.504028	<.0001	0.265	0.16553	0.36447	<.0001
Education
None
<5 years	-0.01077	-0.0909536	0.0694136	0.7923	-0.4723	-0.7418	-0.2028	0.0006	0.224	0.0971292	0.350871	0.0005
6 to 10 years	-0.1465	-0.227762	-0.0652384	0.0004	-1.1143	-1.38792	-0.840684	<.0001	0.651	0.52264	0.77936	<.0001
≥ 11 years	-0.3691	-0.478311	-0.259889	<.0001	-1.2465	-1.614	-0.879	<.0001	1.1087	0.935926	1.28147	<.0001
Households Wealth Quintile
Bottom
Second	-0.1678	-0.263036	-0.0725636	0.0006	-0.5306	-0.851648	-0.209552	0.0012	0.002947	-0.146856	0.15275	0.9692
Third	-0.2338	-0.339228	-0.128372	<.0001	-0.8044	-1.16112	-0.44768	<.0001	0.1553	-0.0104572	0.321057	0.0664
Fourth	-0.3402	-0.451038	-0.229362	<.0001	-1.284	-1.65856	-0.909444	<.0001	0.5215	0.346766	0.696234	<.0001
Top	-0.425	-0.548402	-0.301598	<.0001	-1.6233	-2.04	-1.2066	<.0001	0.7159	0.520958	0.910842	<.0001
Place
Urban(ref)
Rural	-0.03587	-0.11625	0.0445096	0.3819	0.2898	-0.017528	0.597128	0.0646	0.05363	-0.0673412	0.174601	0.3849
State
Himachal Pradesh
Punjab	0.4811	0.350525	0.611675	<.0001	-0.4951	-0.985492	-0.004708	0.0479	-0.6095	-0.808636	-0.410364	<.0001
West Bengal	0.6933	0.554669	0.831931	<.0001	2.4272	1.91094	2.94346	<.0001	-1.3689	-1.57999	-1.15781	<.0001
Orissa	0.07046	-0.0682688	0.209189	0.3196	1.6227	1.0984	2.147	<.0001	-0.677	-0.887504	-0.466496	<.0001
Maharashtra	-0.1492	-0.291476	-0.0069236	0.0399	1.1384	0.581172	1.69563	<.0001	-0.2628	-0.478204	-0.047396	0.0168
Kerala	0.5401	0.402567	0.677633	<.0001	-0.1578	-0.672692	0.357092	0.5481	-1.1314	-1.34053	-0.922268	<.0001
Tamil Nadu	0.1354	-0.0084836	0.279284	0.0652	2.0219	1.4878	2.556	<.0001	0.02767	-0.192438	0.247778	0.8053
District variation (S.E)	0.012 (0.006)*				0.357 (0.144)**				0.029 (0.014)*
Intraclass correlation	0.013				0.034				0.013
PSU variation (S.E)	0.070 (0.011)***				1.380 (0.168)***				0.130 (0.026)***
Intraclass correlation	0.093				0.165				0.073
-2 log likelihood	11514.6				21994.8				15299.5
Notes: Estimates obtained from 3-level random intercept regression models accounting for clustering of observations at the PSU and district levels.
*p<0.05 ; **p<0.01; ***p<0.001

## Sheet: Linear Models Women - Full Supp
Supplemental Table 2. Multilevel linear regression estimates of the associations between marital status and self-reported health, psychological distress, and cognitive ability, separately among women aged 60+ years in India in 2011.
	Self-Rated Health				Psychological Distress				Cognitive Ability
	Model 3				Model 3				Model 3
	b	95% CI		p-value	b	95% CI		p-value	b	95% CI		p-value
Marital Status
Currently Married
Widowed 0 to 4 years	0.1377	0.0566736	0.218726	0.0009	0.5058	0.208468	0.803132	0.0009	-0.1344	-0.260781	-0.0080192	0.0372
Widowed 5 to 9 years	-0.0055	-0.0905052	0.0795052	0.8991	0.058	-0.255992	0.371992	0.7174	-0.00516	-0.138832	0.128512	0.9396
Widowed 10+ years	0.0854	0.0183092	0.152491	0.0126	0.3679	0.12094	0.61486	0.0035	-0.1449	-0.249976	-0.0398244	0.0069
Age
60-64			x`
65-69	0.05333	-0.0125064	0.119166	0.1125	0.3936	0.151932	0.635268	0.0014	-0.1809	-0.2838	-0.078	0.0006
70-74	0.1459	0.0667552	0.225045	0.0003	0.9821	0.690452	1.27375	<.0001	-0.4463	-0.570407	-0.322193	<.0001
75-79	0.276	0.17898	0.37302	<.0001	1.0964	0.739876	1.45292	<.0001	-0.6473	-0.798867	-0.495733	<.0001
80+ years	0.3176	0.22056	0.41464	<.0001	1.8076	1.45186	2.16334	<.0001	-1.0212	-1.1733	-0.869104	<.0001
Children living in household
No
Yes	0.01625	-0.0450784	0.0775784	0.6035	0.05632	-0.169276	0.281916	0.6247	-0.01001	-0.106422	0.0864024	0.8387
Caste
Scheduled Caste
Schedule Tribe	0.0365	-0.102092	0.175092	0.6057	0.1091	-0.415396	0.633596	0.6836	0.07549	-0.144814	0.295794	0.5018
Other Backward Caste	0.1097	0.0286932	0.190707	0.0079	-0.09531	-0.397346	0.206726	0.5364	0.03864	-0.0890932	0.166373	0.5533
None of them	-0.01803	-0.0958224	0.0597624	0.6497	-0.1193	-0.40938	0.17078	0.42	0.08442	-0.0384132	0.207253	0.178
work status
No
Yes	-0.1272	-0.21636	-0.0380396	0.0052	-0.3834	-0.7117	-0.0551	0.0221	0.07288	-0.0662996	0.21206	0.3048
Education
None
<5 years	-0.1148	-0.187261	-0.0423388	0.0019	-0.6127	-0.879848	-0.345552	<.0001	0.2991	0.185557	0.412643	<.0001
6 to 10 years	-0.1752	-0.263106	-0.087294	<.0001	-1.1208	-1.44792	-0.793676	<.0001	0.7372	0.59853	0.87587	<.0001
≥ 11 years	-0.3612	-0.501673	-0.220727	<.0001	-1.0348	-1.55224	-0.51736	<.0001	1.353	1.13152	1.57448	<.0001
Households Wealth Quintile
Bottom
Second	-0.1638	-0.248668	-0.078932	0.0002	-0.3547	-0.668888	-0.040512	0.027	-0.00818	-0.141146	0.124786	0.9041
Third	-0.2052	-0.298692	-0.111708	<.0001	-0.7295	-1.07603	-0.382972	<.0001	0.1468	0.0001136	0.293486	0.0499
Fourth	-0.2782	-0.379689	-0.176711	<.0001	-0.954	-1.33091	-0.577092	<.0001	0.3233	0.163756	0.482844	<.0001
Top	-0.2748	-0.387147	-0.162453	<.0001	-1.0374	-1.45429	-0.620508	<.0001	0.343	0.165875	0.520125	0.0001
Place
Urban
Rural	0.03349	-0.0407548	0.107735	0.3766	0.2097	-0.122716	0.542116	0.2164	-0.1016	-0.232058	0.0288576	0.1269
State
Himachal Pradesh
Punjab	0.5053	0.38376	0.62684	<.0001	-1.0678	-1.5921	-0.5435	<.0001	-0.05846	-0.267984	0.151064	0.5846
West Bengal	0.6835	0.552905	0.814095	<.0001	1.4275	0.87282	1.98218	<.0001	-1.0269	-1.24897	-0.804832	<.0001
Orissa	-0.07411	-0.206978	0.0587584	0.2744	1.4969	0.926344	2.06746	<.0001	-0.3781	-0.604676	-0.151524	0.0011
Maharashtra	-0.2719	-0.408512	-0.135288	<.0001	0.5773	-0.023048	1.17765	0.0596	-0.06741	-0.301238	0.166418	0.5721
Kerala	0.5401	0.411132	0.669068	<.0001	0.455	-0.096544	1.00654	0.1059	-0.5973	-0.817408	-0.377192	<.0001
Tamil Nadu	-0.00082	-0.138667	0.137027	0.9907	1.476	0.896624	2.05538	<.0001	0.2434	0.01114	0.47566	0.04
District variation (S.E)	0.015(0.007)**				0.343(0.160)*				0.036(0.016)*
Intraclass correlation	0.018				0.028				0.017
PSU variation (S.E)	0.058(0.010)***				1.822(0.207)***				0.246(0.031)***
Intraclass correlation	0.088				0.177				0.134
-2 log likelihood	12665.4				25399.1				16934.1
Notes: Estimates obtained from 3-level random intercept regression models accounting for clustering of observations at the PSU and district levels.
*p<0.05 ; **p<0.01; ***p<0.001

## Sheet: Logistic Models Men - Full Supp
Supplemental Table 3. Multilevel logistic regression estimates of the associations between marital status and hypertension, diabetes, arthritis, asthma, having at least 1 chronic disease, poor health, and probable mental disorder, separately, among men aged 60+ years in India in 2011.
	Hypertension				Diabetes				Arthritis				Asthma				Having at least 1 chronic disease				Poor Health				Probable Common Mental Disorder
	Model 3				Model 3				Model 3				Model 3				Model 3				Model 3				Model 3
	AOR	(95% CI)		p-value	AOR	(95% CI)		p-value	AOR	(95% CI)		p-value	AOR	(95% CI)		p-value	AOR	(95% CI)		p-value	AOR	(95% CI)		p-value	AOR	(95% CI)		p-value
Marital Status
Currently Married
Widowed 0 to 4 years	0.925547	0.619661	1.38243	0.7055	1.63722	1.05544	2.53968	0.0278	0.734621	0.503047	1.0728	0.1106	1.23183	0.750374	2.0222	0.4096	0.796284	0.563414	1.1254	0.1967	1.32207	0.935438	1.86851	0.1138	0.920563	0.62276	1.36077	0.6781
Widowed 5 to 9 years	0.697676	0.428337	1.13638	0.1481	1.36274	0.809078	2.29529	0.2446	0.97199	0.65652	1.43905	0.8872	0.699703	0.357929	1.36782	0.2965	0.784978	0.536792	1.14791	0.2118	0.818076	0.571506	1.17103	0.2725	1.12975	0.762034	1.67492	0.5436
Widowed 10+ years	0.915266	0.647728	1.29331	0.6158	0.858559	0.543583	1.35604	0.5133	0.959292	0.712979	1.2907	0.7837	0.933709	0.60192	1.44839	0.7594	0.932375	0.703925	1.23497	0.6254	0.989268	0.746439	1.31109	0.9401	1.37575	1.00818	1.87734	0.0444
Age
60-64
65-69	1.22262	0.984927	1.51769	0.0686	0.853338	0.659973	1.10336	0.2266	1.2527	1.02169	1.53594	0.0303	1.37644	1.00277	1.88936	0.0481	1.27227	1.05792	1.53004	0.0106	1.28172	1.07644	1.52613	0.0053	1.04137	0.8399	1.29117	0.7117
70-74	1.27303	0.99543	1.62805	0.0545	0.897897	0.669181	1.20478	0.4727	1.5746	1.25315	1.9785	<.0001	1.51589	1.06942	2.14874	0.0195	1.58598	1.28744	1.95374	<.0001	1.41581	1.15404	1.73695	0.0009	1.18982	0.931458	1.51984	0.1639
75-79	1.46316	1.08534	1.9725	0.0125	1.00174	0.702565	1.42832	0.9923	1.73343	1.30128	2.30908	0.0002	1.5882	1.04043	2.42436	0.0321	1.66946	1.28485	2.16919	0.0001	1.82979	1.40411	2.38452	<.0001	1.56674	1.15107	2.13253	0.0043
80+ years	1.39668	1.02291	1.90702	0.0356	0.763227	0.514908	1.1313	0.1785	2.55742	1.93042	3.38807	<.0001	2.29011	1.5432	3.39853	<.0001	2.54136	1.95627	3.30144	<.0001	2.00031	1.52716	2.62005	<.0001	2.20825	1.64092	2.97172	<.0001
Children living in household
No
Yes	0.915578	0.757648	1.10643	0.3613	0.810341	0.646939	1.01502	0.0673	0.942792	0.788995	1.12657	0.5168	1.08381	0.831184	1.41321	0.5524	0.905924	0.770636	1.06496	0.2313	1.14924	0.980186	1.34745	0.0867	0.997094	0.825282	1.20468	0.976
Caste
Scheduled Caste
Schedule Tribe	0.891099	0.534371	1.48596	0.6586	0.862086	0.441948	1.68163	0.6633	1.11293	0.742203	1.66885	0.6047	0.863726	0.469145	1.59017	0.6381	1.02618	0.700083	1.50416	0.8947	0.742524	0.510455	1.0801	0.1195	0.779658	0.517708	1.17415	0.2335
Other Backward Caste	1.09368	0.83433	1.43365	0.5169	1.02236	0.726357	1.43898	0.8991	1.15835	0.91504	1.46637	0.2219	0.995331	0.70026	1.41474	0.9792	1.12716	0.905178	1.40358	0.2849	0.966543	0.779394	1.19863	0.7567	1.10438	0.866265	1.40793	0.4228
None of them	1.12908	0.877176	1.45332	0.3463	1.12942	0.817661	1.56003	0.4604	1.09728	0.873784	1.37793	0.4246	1.0582	0.75893	1.47548	0.7388	0.986522	0.799256	1.21766	0.8994	0.852911	0.691143	1.05254	0.1384	1.02122	0.79775	1.30729	0.8677
work status
No
Yes	0.658428	0.541979	0.799897	<.0001	0.643457	0.506905	0.816794	0.0003	0.937733	0.787844	1.11614	0.4694	0.6812	0.520172	0.892076	0.0053	0.880998	0.750859	1.03369	0.1204	0.651486	0.557791	0.760919	<.0001	0.607806	0.503418	0.733839	<.0001
Education
None
<5 years	1.10442	0.859366	1.41935	0.4378	1.19698	0.862169	1.6618	0.2827	0.744234	0.601898	0.92023	0.0064	1.15385	0.848216	1.5696	0.362	0.811314	0.665083	0.989697	0.0392	0.967722	0.795012	1.17795	0.7435	0.77639	0.626552	0.962062	0.0207
6 to 10 years	1.02068	0.796078	1.30865	0.8718	1.28917	0.940297	1.76749	0.1147	0.682836	0.54879	0.849625	0.0006	0.98904	0.714072	1.36989	0.9471	0.755935	0.61714	0.925945	0.0069	0.699633	0.573643	0.853293	0.0004	0.464451	0.367108	0.587605	<.0001
≥ 11 years	1.30109	0.957019	1.76885	0.0931	1.60641	1.10629	2.33261	0.0128	0.557552	0.408585	0.760831	0.0002	0.595294	0.359864	0.984746	0.0435	0.664646	0.503371	0.877593	0.004	0.465567	0.354816	0.610887	<.0001	0.425453	0.299384	0.60461	<.0001
Households Wealth Quintile
Bottom
Second	1.47816	1.05432	2.07239	0.0235	2.36647	1.46548	3.82141	0.0004	0.934345	0.724752	1.20455	0.6004	0.947565	0.644807	1.39248	0.7839	1.01034	0.793595	1.28629	0.9334	0.743044	0.587542	0.939702	0.0132	0.824564	0.647037	1.0508	0.119
Third	1.91248	1.35133	2.70665	0.0003	2.05238	1.2441	3.38578	0.0049	1.00191	0.756274	1.32733	0.9894	0.804849	0.531823	1.21804	0.3046	1.10054	0.844678	1.4339	0.478	0.586431	0.451065	0.762421	<.0001	0.693572	0.523018	0.919744	0.0111
Fourth	1.99272	1.39184	2.85301	0.0002	2.81398	1.7118	4.62583	<.0001	0.74789	0.553032	1.0114	0.0594	0.710135	0.45914	1.09834	0.1239	1.01501	0.768118	1.34126	0.9166	0.511402	0.388375	0.6734	<.0001	0.494455	0.363342	0.67288	<.0001
Top	3.3261	2.27761	4.85725	<.0001	4.957	2.96852	8.27746	<.0001	0.790176	0.564046	1.10696	0.1709	0.563493	0.345211	0.919799	0.0218	1.13883	0.836685	1.55008	0.4087	0.464404	0.341929	0.630749	<.0001	0.331277	0.227205	0.483021	<.0001
Place
Urban
Rural	1.14981	0.946236	1.39719	0.1605	0.907456	0.722061	1.14045	0.405	1.12109	0.909169	1.3824	0.2851	1.05041	0.816219	1.35179	0.7024	1.1781	0.975286	1.42308	0.0892	0.966059	0.787139	1.18565	0.741	1.213	0.962162	1.52924	0.1025
State
Himachal Pradesh
Punjab	2.07404	1.51722	2.83522	<.0001	1.73585	1.18285	2.5474	0.0049	1.74665	1.26081	2.41971	0.0008	0.765443	0.510466	1.14778	0.196	1.747	1.29132	2.36347	0.0003	2.13614	1.53322	2.97615	<.0001	0.625628	0.402682	0.972007	0.037
West Bengal	1.77589	1.24991	2.52321	0.0014	1.34138	0.856631	2.10044	0.1993	0.483309	0.328693	0.710655	0.0002	0.304252	0.170925	0.541578	<.0001	0.753746	0.537093	1.05779	0.1021	3.62444	2.5236	5.20548	<.0001	3.91847	2.6219	5.85619	<.0001
Orissa	1.54296	1.08087	2.20259	0.017	1.79858	1.1852	2.72942	0.0058	0.626755	0.432731	0.907774	0.0135	0.439684	0.275934	0.700607	0.0006	0.643714	0.457342	0.906036	0.0116	0.90303	0.633829	1.28657	0.5721	2.81286	1.87696	4.2154	<.0001
Maharashtra	1.10075	0.752284	1.61062	0.6211	1.66413	1.09145	2.53728	0.018	1.08059	0.747099	1.56295	0.6806	1.23553	0.853717	1.7881	0.2622	1.0294	0.730504	1.4506	0.8685	0.73125	0.506066	1.05663	0.0956	1.83437	1.20122	2.80123	0.005
Kerala	2.78988	2.02097	3.85134	<.0001	4.86711	3.38022	7.00805	<.0001	0.479793	0.324898	0.708535	0.0002	1.82339	1.25745	2.64406	0.0015	1.20635	0.87182	1.66925	0.2577	2.3166	1.63367	3.28502	<.0001	0.723829	0.461436	1.13543	0.1596
Tamil Nadu	0.890653	0.588059	1.34895	0.5845	1.08047	0.661797	1.76402	0.757	0.594105	0.402384	0.877172	0.0089	0.232213	0.127922	0.421528	<.0001	0.63141	0.441102	0.903825	0.012	0.85274	0.590723	1.23098	0.3951	3.67334	2.41207	5.59412	<.0001
District variation (S.E)	0.095(0.054)				0.018(0.027)				0.120(0.056)*				-				0.109(0.050)*				0.113(0.049)*				0.139(0.063)*
Intraclass correlation	0.027				0.005				0.032				-				0.03				0.029				0.036
PSU variation (S.E)	0.073(0.057)				0.073(0.074)				0.351(0.071)***				-				0.272(0.058)***				0.489(0.074)***				0.457(0.085)***
Intraclass correlation	0.049				0.027				0.125				-				0.104				0.155				0.153
-2 psuedo log likelihood	21007.59				23107.03				20122.80				24722.22				19345.29				19115.25				20946.40
Notes: Estimates obtained from 3-level random intercept regression models accounting for clustering of observations at the PSU and district levels.
*p<0.05 ; **p<0.01; ***p<0.001

## Sheet: Logistic Models Women - Full Su
Supplemental Table 4. Multilevel logistic regression estimates of the associations between marital status and hypertension, diabetes, arthritis, asthma, having at least 1 chronic disease, poor health, and probable mental disorder, separately, among women aged 60+ years in India in 2011.
	Hypertension				Diabetes				Arthritis				Asthma				Having at least 1 chronic disease				Poor Health				Probable Common Mental Disorder
	Model 3				Model 3				Model 3				Model 3				Model 3				Model 3				Model 3
	AOR	(95% CI)		p-value	AOR	(95% CI)		p-value	AOR	(95% CI)		p-value	AOR	(95% CI)		p-value	AOR	(95% CI)		p-value	AOR	(95% CI)		p-value	AOR	(95% CI)		p-value
Marital Status
Currently Married
Widowed 0 to 4 years	1.52288	1.22272	1.89671	0.0002	1.15165	0.848766	1.56263	0.3645	1.01225	0.819461	1.25041	0.91	1.31508	0.912434	1.89542	0.142	1.12053	0.916047	1.37065	0.2683	1.39571	1.13032	1.72339	0.002	1.42561	1.14373	1.77696	0.0016
Widowed 5 to 9 years	0.86045	0.667433	1.10929	0.2462	0.934849	0.660939	1.32228	0.7034	0.949889	0.759537	1.18795	0.6523	1.37204	0.939533	2.00365	0.1017	0.953782	0.768502	1.18373	0.6676	0.765979	0.61549	0.953263	0.017	1.0907	0.860921	1.38181	0.472
Widowed 10+ years	1.39417	1.16072	1.67458	0.0004	1.22753	0.950674	1.585	0.116	1.15004	0.970394	1.36295	0.1069	1.07425	0.78831	1.4639	0.6502	1.19782	1.01636	1.41166	0.0313	1.10727	0.933462	1.31345	0.2422	1.24895	1.03892	1.50144	0.018
Age
60-64
65-69	1.2101	1.00693	1.45425	0.042	1.04886	0.817252	1.3461	0.7079	1.21738	1.02743	1.44244	0.0231	1.3569	0.984856	1.86948	0.0621	1.20382	1.02218	1.41774	0.0263	1.1922	1.00986	1.40747	0.038	1.32777	1.1012	1.60096	0.003
70-74	1.30709	1.05421	1.62063	0.0147	1.00779	0.745361	1.36261	0.9598	1.27749	1.0456	1.56082	0.0166	1.65483	1.15041	2.38043	0.0067	1.32181	1.08946	1.6037	0.0047	1.47609	1.2072	1.80488	0.0002	1.70694	1.37346	2.12137	<.0001
75-79	1.27622	0.985869	1.65207	0.0642	1.03982	0.732422	1.47624	0.8271	1.04992	0.816316	1.35036	0.7044	1.64955	1.07407	2.53335	0.0223	1.09194	0.859542	1.38718	0.4713	2.03196	1.57306	2.62472	<.0001	1.79356	1.38117	2.32907	<.0001
80+ years	0.959215	0.736932	1.24855	0.757	0.554937	0.371899	0.828061	0.0039	1.28133	1.00408	1.63513	0.0464	1.7526	1.14858	2.67427	0.0093	1.30617	1.03302	1.65155	0.0258	2.38405	1.83697	3.09405	<.0001	2.77347	2.14459	3.58677	<.0001
Children living in household
No
Yes	1.03828	0.873247	1.23451	0.6706	0.906658	0.712572	1.15361	0.4253	0.839709	0.717973	0.982086	0.0289	0.81636	0.61815	1.07813	0.1527	0.869097	0.747073	1.01105	0.0692	1.04543	0.892436	1.22466	0.5821	1.0114	0.853863	1.19801	0.8956
Caste
Scheduled Caste
Schedule Tribe	0.881086	0.572131	1.35688	0.5656	0.719427	0.340936	1.5181	0.3875	0.975807	0.684643	1.3908	0.8923	1.56831	0.876923	2.80481	0.1293	0.970562	0.686188	1.37279	0.8659	0.979885	0.686965	1.39771	0.9107	0.81734	0.567978	1.17618	0.2774
Other Backward Caste	1.05817	0.842808	1.32856	0.6264	0.923347	0.664946	1.28216	0.6341	0.967945	0.787749	1.18936	0.7565	1.04995	0.718268	1.53479	0.8013	0.983045	0.805387	1.19989	0.8665	1.18246	0.959695	1.45694	0.1157	0.972962	0.783495	1.20825	0.8041
None of them	1.02926	0.832249	1.27291	0.7903	0.864936	0.629879	1.18771	0.37	1.19674	0.985915	1.45264	0.0693	1.02515	0.710576	1.47899	0.8943	1.26125	1.04431	1.52325	0.016	1.0619	0.867948	1.29919	0.5596	1.00145	0.810395	1.23754	0.9893
work status
No
Yes	0.736019	0.553397	0.978906	0.0353	0.496834	0.307974	0.801508	0.0042	0.759192	0.59984	0.960878	0.022	0.783174	0.503198	1.21893	0.2789	0.742821	0.591293	0.933181	0.0106	0.696979	0.55589	0.873877	0.0018	0.810098	0.638808	1.02732	0.0824
Education
None
<5 years	1.25045	1.03067	1.51709	0.0235	1.30291	1.00098	1.69591	0.0493	0.798436	0.660752	0.964811	0.0198	0.986472	0.715435	1.36019	0.9338	0.891544	0.745055	1.06684	0.21	0.767359	0.63764	0.923468	0.0051	0.614836	0.504512	0.749285	<.0001
6 to 10 years	1.17786	0.933189	1.48668	0.1682	1.19949	0.879357	1.63618	0.2507	0.750137	0.59513	0.945516	0.015	0.93441	0.628791	1.38857	0.7372	0.811152	0.650894	1.01087	0.0623	0.542048	0.432068	0.680023	<.0001	0.369465	0.281189	0.485453	<.0001
≥ 11 years	0.91247	0.63695	1.30717	0.6174	1.14259	0.729538	1.78951	0.5605	0.947991	0.667346	1.34666	0.7655	0.76254	0.393992	1.47584	0.421	0.96966	0.692437	1.35787	0.8577	0.512016	0.358395	0.731484	0.0002	0.502982	0.31721	0.797552	0.0035
Households Wealth Quintile
Bottom
Second	1.23257	0.943975	1.60939	0.1245	1.15408	0.733843	1.81495	0.5349	1.15108	0.9282	1.42748	0.2001	1.13281	0.740069	1.73397	0.5659	1.10594	0.896361	1.36453	0.3474	0.664447	0.53213	0.829666	0.0003	0.876955	0.70646	1.0886	0.2339
Third	1.7864	1.35798	2.34997	<.0001	2.08924	1.35239	3.22755	0.0009	0.991596	0.77948	1.26143	0.9452	1.25936	0.802516	1.97626	0.3158	1.00257	0.794623	1.26494	0.9827	0.582632	0.455939	0.744529	<.0001	0.674826	0.528397	0.861835	0.0016
Fourth	1.86862	1.39455	2.50385	<.0001	2.36694	1.50242	3.72894	0.0002	0.970484	0.748371	1.25852	0.8213	1.3978	0.874821	2.23342	0.1615	1.04477	0.813273	1.34217	0.7318	0.495692	0.380301	0.646095	<.0001	0.533018	0.405983	0.699803	<.0001
Top	2.30435	1.68405	3.15314	<.0001	3.0144	1.87184	4.85435	<.0001	1.12311	0.844276	1.49403	0.4252	1.48394	0.887272	2.48185	0.1326	1.08687	0.825241	1.43144	0.5531	0.524715	0.391979	0.7024	<.0001	0.490613	0.360731	0.66726	<.0001
Place
Urban
Rural	0.94216	0.792277	1.1204	0.5003	0.812857	0.638851	1.03426	0.0918	1.15073	0.962091	1.37637	0.1243	1.07018	0.813688	1.40753	0.6275	1.13043	0.951754	1.34265	0.1625	1.08523	0.894241	1.317	0.4076	1.02412	0.829389	1.26456	0.8247
State
Himachal Pradesh
Punjab	2.37691	1.79945	3.13968	<.0001	1.88062	1.26577	2.79413	0.0018	1.3097	0.988412	1.73543	0.0604	0.9727	0.609366	1.55267	0.9077	1.35988	1.03092	1.79382	0.0297	2.30643	1.68556	3.15598	<.0001	0.478117	0.325991	0.701232	0.0002
West Bengal	1.52409	1.11514	2.08303	0.0082	1.08443	0.670364	1.75424	0.7412	0.324458	0.234989	0.44799	<.0001	0.40176	0.206204	0.782773	0.0074	0.399676	0.293523	0.544221	<.0001	3.36423	2.35901	4.79779	<.0001	2.16951	1.50496	3.12751	<.0001
Orissa	0.847216	0.606186	1.18408	0.3317	0.832851	0.502092	1.3815	0.4787	0.385891	0.278662	0.534382	<.0001	0.649469	0.368673	1.14413	0.1352	0.378969	0.275872	0.520597	<.0001	0.666244	0.473534	0.937379	0.0198	2.3122	1.59516	3.35155	<.0001
Maharashtra	0.781297	0.552377	1.10509	0.163	1.08149	0.671307	1.7423	0.7474	0.582049	0.417194	0.812048	0.0015	2.09656	1.32715	3.31205	0.0015	0.560178	0.40444	0.775887	0.0005	0.580712	0.40664	0.829301	0.0028	1.27634	0.867177	1.87857	0.216
Kerala	2.42759	1.80109	3.27202	<.0001	4.40526	2.9482	6.58243	<.0001	0.264848	0.190207	0.36878	<.0001	2.24971	1.43445	3.5283	0.0004	0.472745	0.348548	0.641196	<.0001	2.55027	1.82437	3.565	<.0001	1.26846	0.872867	1.84333	0.2123
Tamil Nadu	0.611953	0.422014	0.887378	0.0096	1.10893	0.665785	1.84705	0.6913	0.409671	0.290605	0.577522	<.0001	0.522673	0.283953	0.962085	0.0372	0.435788	0.312297	0.60811	<.0001	0.798277	0.557128	1.1438	0.2197	2.68613	1.82073	3.96285	<.0001
District variation (S.E)	0.100(0.043)*				0.051(0.034)				0.166(0.060)**				0.060(0.059)				0.157(0.056)**				0.157(0.061)**				0.100(0.056)
Intraclass correlation	0.029				0.014				0.045				0.017				0.043				0.041				0.02
PSU variation (S.E)	0.111(0.050)*				0.203(0.085)*				0.248(0.052)***				0.125(0.102)				0.230(0.049)***				0.400(0.066)***				0.502(0.800)***
Intraclass correlation	0.06				0.072				0.112				0.053				0.106				0.145				0.155
-2 psuedo log likelihood	22639.48				26255.04				21716.01				27764.31				21319.65				21658.77				22544.06
Notes: Estimates obtained from 3-level random intercept regression models accounting for clustering of observations at the PSU and district levels.
*p<0.05 ; **p<0.01; ***p<0.001
